# Supplementary material for: A New Benzo[6,7]oxepino[3,2-b] Pyridine Derivative Induces Apoptosis in Canine Mammary Cancer Cell Lines
Source: Animals (Basel). 2024 Jan 25;14(3):386. doi: 10.3390/ani14030386 (PMC10854894; doi:10.3390/ani14030386)
Supplement: Supplementary file 1 [file animals-14-00386-s001.zip]

Archive with 1 entries (1 files):
- animals-2796538-supplementary.pdf
